# Supplementary material for: Explainable multimodal AI and neuro-symbolic clinical decision support system for chronic eye disease management: a digital health implementation study
Source: Front Digit Health. 2026 Jul 9;8:1836890. doi: 10.3389/fdgth.2026.1836890 (PMC13391815; doi:10.3389/fdgth.2026.1836890)
Supplement: Supplementary file 1 [file Datasheet1.zip]

Archive with 6 entries (6 files):
- Supplementary File S1.json
- __MACOSX/._Supplementary File S1.json
- Supplementary File S2.json
- __MACOSX/._Supplementary File S2.json
- Supplementary File S3.json
- __MACOSX/._Supplementary File S3.json
