# Supplementary material for: Explainable multimodal AI and neuro-symbolic clinical decision support system for chronic eye disease management: a digital health implementation study
Source: Front Digit Health. 2026 Jul 9;8:1836890. doi: 10.3389/fdgth.2026.1836890 (PMC13391815; doi:10.3389/fdgth.2026.1836890)
Supplement: Supplementary file 1 [file Datasheet1.zip › Supplementary File S1.json]

{
  "$schema": "https://json-schema.org/draft/2020-12/schema",
  "$id": "https://example.org/schemas/amd_admin_automation.schema.json",
  "title": "Neuro-Symbolic + LLM Administrative Automation Output Schema (AMD Case Study)",
  "type": "object",
  "additionalProperties": false,
  "required": ["schema_version", "study", "patient", "encounters", "provenance"],
  "properties": {
    "schema_version": {
      "type": "string",
      "description": "Schema semantic version.",
      "pattern": "^[0-9]+\\.[0-9]+\\.[0-9]+$",
      "examples": ["1.0.0"]
    },

    "study": {
      "type": "object",
      "additionalProperties": false,
      "required": ["study_id", "design", "site", "disease_area"],
      "properties": {
        "study_id": { "type": "string", "minLength": 1 },
        "design": {
          "type": "string",
          "enum": ["single_case_longitudinal_proof_of_concept", "cohort_observational", "retrospective", "prospective"]
        },
        "site": {
          "type": "object",
          "additionalProperties": false,
          "required": ["site_id", "site_type"],
          "properties": {
            "site_id": { "type": "string", "minLength": 1 },
            "site_type": { "type": "string", "enum": ["tertiary_center", "secondary_center", "community_clinic", "multi_site"] },
            "country": { "type": "string" },
            "region": { "type": "string" }
          }
        },
        "disease_area": { "type": "string", "examples": ["Age-related macular degeneration"] },
        "time_horizon_days": { "type": "integer", "minimum": 1, "examples": [90] }
      }
    },

    "patient": {
      "type": "object",
      "additionalProperties": false,
      "required": ["subject_id", "deid"],
      "properties": {
        "subject_id": {
          "type": "string",
          "description": "De-identified subject identifier, e.g., Subject 1."
        },
        "deid": {
          "type": "object",
          "additionalProperties": false,
          "required": ["method", "date_shift_days"],
          "properties": {
            "method": { "type": "string", "examples": ["Safe Harbor", "Expert Determination", "Local IRB SOP"] },
            "date_shift_days": {
              "type": "integer",
              "description": "If dates are shifted, record the offset (can be 0)."
            }
          }
        },
        "demographics": {
          "type": "object",
          "additionalProperties": false,
          "properties": {
            "age_years": { "type": "integer", "minimum": 0 },
            "sex": { "type": "string", "enum": ["female", "male", "other", "unknown"] }
          }
        }
      }
    },

    "encounters": {
      "type": "array",
      "minItems": 1,
      "items": { "$ref": "#/$defs/Encounter" }
    },

    "provenance": {
      "type": "object",
      "additionalProperties": false,
      "required": ["pipeline", "models", "timestamps"],
      "properties": {
        "pipeline": {
          "type": "object",
          "additionalProperties": false,
          "required": ["ocr", "llm_extractor", "neuro_symbolic_validator", "output_generator"],
          "properties": {
            "ocr": { "$ref": "#/$defs/ModuleInfo" },
            "llm_extractor": { "$ref": "#/$defs/ModuleInfo" },
            "neuro_symbolic_validator": { "$ref": "#/$defs/ModuleInfo" },
            "output_generator": { "$ref": "#/$defs/ModuleInfo" }
          }
        },
        "models": {
          "type": "object",
          "additionalProperties": false,
          "properties": {
            "llm_name": { "type": "string" },
            "llm_version": { "type": "string" },
            "embedding_model": { "type": "string" },
            "rag_enabled": { "type": "boolean" },
            "reasoner": { "type": "string", "description": "e.g., Logic Tensor Network, rule engine name, KG reasoner." }
          }
        },
        "timestamps": {
          "type": "object",
          "additionalProperties": false,
          "required": ["generated_at_utc"],
          "properties": {
            "generated_at_utc": { "type": "string", "format": "date-time" },
            "source_data_range": {
              "type": "object",
              "additionalProperties": false,
              "properties": {
                "start_date": { "type": "string", "format": "date" },
                "end_date": { "type": "string", "format": "date" }
              }
            }
          }
        }
      }
    }
  },

  "$defs": {
    "ModuleInfo": {
      "type": "object",
      "additionalProperties": false,
      "required": ["name"],
      "properties": {
        "name": { "type": "string" },
        "version": { "type": "string" },
        "parameters": {
          "type": "object",
          "description": "Optional module parameters (kept minimal for reproducibility).",
          "additionalProperties": true
        }
      }
    },

    "Encounter": {
      "type": "object",
      "additionalProperties": false,
      "required": [
        "encounter_id",
        "encounter_date",
        "encounter_type",
        "source_documents",
        "clinical",
        "administrative",
        "validation",
        "timing",
        "economics",
        "audit"
      ],
      "properties": {
        "encounter_id": { "type": "string", "minLength": 1 },
        "encounter_date": { "type": "string", "format": "date" },
        "encounter_type": {
          "type": "string",
          "enum": ["initial_diagnosis", "anti_vegf_injection", "follow_up", "imaging_only", "billing_only", "other"]
        },
        "care_setting": { "type": "string", "enum": ["outpatient", "day_surgery", "inpatient", "unknown"] },

        "source_documents": {
          "type": "array",
          "minItems": 1,
          "items": { "$ref": "#/$defs/SourceDocument" }
        },

        "clinical": { "$ref": "#/$defs/ClinicalBlock" },
        "administrative": { "$ref": "#/$defs/AdministrativeBlock" },

        "validation": { "$ref": "#/$defs/ValidationBlock" },
        "timing": { "$ref": "#/$defs/TimingBlock" },
        "economics": { "$ref": "#/$defs/EconomicsBlock" },
        "audit": { "$ref": "#/$defs/AuditBlock" }
      }
    },

    "SourceDocument": {
      "type": "object",
      "additionalProperties": false,
      "required": ["doc_id", "doc_type", "format", "ocr", "deidentified"],
      "properties": {
        "doc_id": { "type": "string", "minLength": 1 },
        "doc_type": {
          "type": "string",
          "enum": ["outpatient_note", "operative_report", "oct_summary", "billing_statement", "lab_report", "other"]
        },
        "format": { "type": "string", "enum": ["pdf", "txt", "html", "image"] },
        "deidentified": { "type": "boolean" },
        "ocr": {
          "type": "object",
          "additionalProperties": false,
          "required": ["performed", "engine"],
          "properties": {
            "performed": { "type": "boolean" },
            "engine": { "type": "string" },
            "confidence_mean": { "type": "number", "minimum": 0, "maximum": 1 }
          }
        },
        "hash_sha256": {
          "type": "string",
          "description": "Optional content hash for traceability.",
          "pattern": "^[A-Fa-f0-9]{64}$"
        }
      }
    },

    "ClinicalBlock": {
      "type": "object",
      "additionalProperties": false,
      "required": ["diagnoses", "procedures", "medications", "imaging"],
      "properties": {
        "diagnoses": {
          "type": "array",
          "items": { "$ref": "#/$defs/Diagnosis" }
        },
        "procedures": {
          "type": "array",
          "items": { "$ref": "#/$defs/Procedure" }
        },
        "medications": {
          "type": "array",
          "items": { "$ref": "#/$defs/Medication" }
        },
        "imaging": {
          "type": "array",
          "items": { "$ref": "#/$defs/ImagingFinding" }
        },
        "clinician_free_text_summary": {
          "type": "string",
          "description": "Optional brief LLM-generated summary for clinician review."
        }
      }
    },

    "Diagnosis": {
      "type": "object",
      "additionalProperties": false,
      "required": ["name", "laterality", "certainty"],
      "properties": {
        "name": { "type": "string", "examples": ["neovascular AMD"] },
        "icd10": { "type": "string", "description": "ICD-10 code when available." },
        "laterality": { "type": "string", "enum": ["left", "right", "bilateral", "unknown"] },
        "certainty": { "type": "string", "enum": ["confirmed", "suspected", "ruled_out", "unknown"] }
      }
    },

    "Procedure": {
      "type": "object",
      "additionalProperties": false,
      "required": ["name"],
      "properties": {
        "name": { "type": "string", "examples": ["intravitreal injection"] },
        "cpt": { "type": "string", "description": "CPT/HCPCS when applicable." },
        "laterality": { "type": "string", "enum": ["left", "right", "bilateral", "unknown"] },
        "performed": { "type": "boolean" }
      }
    },

    "Medication": {
      "type": "object",
      "additionalProperties": false,
      "required": ["name"],
      "properties": {
        "name": { "type": "string", "examples": ["anti-VEGF"] },
        "generic_name": { "type": "string" },
        "dose": { "type": "string" },
        "route": { "type": "string", "examples": ["intravitreal"] },
        "frequency": { "type": "string" }
      }
    },

    "ImagingFinding": {
      "type": "object",
      "additionalProperties": false,
      "required": ["modality"],
      "properties": {
        "modality": { "type": "string", "enum": ["OCT", "OCTA", "fundus_photo", "FA", "ICGA", "other"] },
        "key_findings": { "type": "array", "items": { "type": "string" } },
        "quantitative_metrics": {
          "type": "object",
          "description": "Optional structured metrics from imaging summaries.",
          "additionalProperties": {
            "type": ["number", "string", "null"]
          }
        }
      }
    },

    "AdministrativeBlock": {
      "type": "object",
      "additionalProperties": false,
      "required": ["coding", "billing", "payer"],
      "properties": {
        "coding": {
          "type": "object",
          "additionalProperties": false,
          "required": ["icd10_codes", "cpt_codes"],
          "properties": {
            "icd10_codes": { "type": "array", "items": { "$ref": "#/$defs/CodeItem" } },
            "cpt_codes": { "type": "array", "items": { "$ref": "#/$defs/CodeItem" } }
          }
        },
        "billing": {
          "type": "object",
          "additionalProperties": false,
          "properties": {
            "claim_id": { "type": "string" },
            "total_charge_amount": { "$ref": "#/$defs/Money" },
            "allowed_amount": { "$ref": "#/$defs/Money" },
            "paid_amount": { "$ref": "#/$defs/Money" },
            "denial": { "$ref": "#/$defs/DenialInfo" }
          }
        },
        "payer": {
          "type": "object",
          "additionalProperties": false,
          "properties": {
            "payer_type": { "type": "string", "enum": ["public", "private", "self_pay", "unknown"] },
            "plan_name": { "type": "string" }
          }
        }
      }
    },

    "CodeItem": {
      "type": "object",
      "additionalProperties": false,
      "required": ["code", "description", "source"],
      "properties": {
        "code": { "type": "string" },
        "description": { "type": "string" },
        "source": { "type": "string", "enum": ["llm_extracted", "rule_mapped", "human_entered"] },
        "confidence": { "type": "number", "minimum": 0, "maximum": 1 }
      }
    },

    "Money": {
      "type": "object",
      "additionalProperties": false,
      "required": ["amount", "currency"],
      "properties": {
        "amount": { "type": "number" },
        "currency": { "type": "string", "enum": ["CNY", "USD", "EUR", "HKD", "MOP", "other"] }
      }
    },

    "DenialInfo": {
      "type": "object",
      "additionalProperties": false,
      "required": ["denied"],
      "properties": {
        "denied": { "type": "boolean" },
        "denial_reason": { "type": ["string", "null"] },
        "denial_code": { "type": ["string", "null"] }
      }
    },

    "ValidationBlock": {
      "type": "object",
      "additionalProperties": false,
      "required": ["logical_consistency", "coding_compliance", "reimbursement_eligibility", "issues"],
      "properties": {
        "logical_consistency": {
          "type": "object",
          "additionalProperties": false,
          "required": ["passed"],
          "properties": {
            "passed": { "type": "boolean" },
            "rules_checked": { "type": "array", "items": { "type": "string" } }
          }
        },
        "coding_compliance": {
          "type": "object",
          "additionalProperties": false,
          "required": ["icd10_passed", "cpt_passed"],
          "properties": {
            "icd10_passed": { "type": "boolean" },
            "cpt_passed": { "type": "boolean" },
            "guidelines_version": { "type": "string" }
          }
        },
        "reimbursement_eligibility": {
          "type": "object",
          "additionalProperties": false,
          "required": ["eligible"],
          "properties": {
            "eligible": { "type": "boolean" },
            "payer_ruleset": { "type": "string" }
          }
        },
        "issues": {
          "type": "array",
          "description": "List of validation warnings/errors produced by the neuro-symbolic layer.",
          "items": { "$ref": "#/$defs/ValidationIssue" }
        }
      }
    },

    "ValidationIssue": {
      "type": "object",
      "additionalProperties": false,
      "required": ["severity", "code", "message"],
      "properties": {
        "severity": { "type": "string", "enum": ["info", "warning", "error"] },
        "code": { "type": "string", "examples": ["MISSING_LATERALITY", "ICD_CPT_MISMATCH"] },
        "message": { "type": "string" },
        "field_path": { "type": "string", "description": "JSON pointer/path to implicated field, if applicable." }
      }
    },

    "TimingBlock": {
      "type": "object",
      "additionalProperties": false,
      "required": ["manual_documentation_minutes", "automated_minutes", "measurement_protocol"],
      "properties": {
        "manual_documentation_minutes": { "type": "number", "minimum": 0 },
        "automated_minutes": { "type": "number", "minimum": 0 },
        "measurement_protocol": {
          "type": "object",
          "additionalProperties": false,
          "required": ["manual_measured_by", "manual_method", "automated_method", "n_timed_events"],
          "properties": {
            "manual_measured_by": { "type": "string", "examples": ["research_assistant", "clinician", "billing_staff"] },
            "manual_method": { "type": "string", "examples": ["stopwatch", "EHR_audit_log", "self_report"] },
            "automated_method": { "type": "string", "examples": ["system_timestamps", "pipeline_logs"] },
            "n_timed_events": { "type": "integer", "minimum": 1 }
          }
        }
      }
    },

    "EconomicsBlock": {
      "type": "object",
      "additionalProperties": false,
      "required": ["labor_cost", "savings"],
      "properties": {
        "labor_cost": {
          "type": "object",
          "additionalProperties": false,
          "required": ["currency", "hourly_rate", "source"],
          "properties": {
            "currency": { "type": "string", "enum": ["CNY", "USD", "EUR", "HKD", "MOP", "other"] },
            "hourly_rate": { "type": "number", "minimum": 0 },
            "source": { "type": "string", "examples": ["institutional_standard", "public_wage_table", "contract_rate"] }
          }
        },
        "savings": {
          "type": "object",
          "additionalProperties": false,
          "required": ["per_visit_saving", "calculation_notes"],
          "properties": {
            "per_visit_saving": { "$ref": "#/$defs/Money" },
            "annual_savings_projection": {
              "type": "object",
              "additionalProperties": false,
              "properties": {
                "assumed_visits_per_year": { "type": "integer", "minimum": 1 },
                "projected_savings": { "$ref": "#/$defs/Money" },
                "assumptions": { "type": "array", "items": { "type": "string" } }
              }
            },
            "calculation_notes": { "type": "string" }
          }
        }
      }
    },

    "AuditBlock": {
      "type": "object",
      "additionalProperties": false,
      "required": ["report_generated", "physician_review", "explainability"],
      "properties": {
        "report_generated": { "type": "boolean" },
        "physician_review": {
          "type": "object",
          "additionalProperties": false,
          "required": ["reviewed", "co_signed"],
          "properties": {
            "reviewed": { "type": "boolean" },
            "co_signed": { "type": "boolean" },
            "review_time_minutes": { "type": ["number", "null"], "minimum": 0 }
          }
        },
        "explainability": {
          "type": "object",
          "additionalProperties": false,
          "properties": {
            "evidence_spans": {
              "type": "array",
              "description": "Optional list of document evidence spans used to justify extracted items.",
              "items": { "$ref": "#/$defs/EvidenceSpan" }
            },
            "reasoning_trace_available": { "type": "boolean" }
          }
        }
      }
    },

    "EvidenceSpan": {
      "type": "object",
      "additionalProperties": false,
      "required": ["doc_id", "span_text"],
      "properties": {
        "doc_id": { "type": "string" },
        "page": { "type": ["integer", "null"], "minimum": 0 },
        "span_text": { "type": "string", "description": "Keep short to avoid leaking PHI; de-identified snippets only." },
        "start_char": { "type": ["integer", "null"], "minimum": 0 },
        "end_char": { "type": ["integer", "null"], "minimum": 0 }
      }
    }
  }
}
