# Supplementary material for: Explainable multimodal AI and neuro-symbolic clinical decision support system for chronic eye disease management: a digital health implementation study
Source: Front Digit Health. 2026 Jul 9;8:1836890. doi: 10.3389/fdgth.2026.1836890 (PMC13391815; doi:10.3389/fdgth.2026.1836890)
Supplement: Supplementary file 1 [file Datasheet1.zip › Supplementary File S2.json]

{
  "schema_version": "1.0.0",
  "study": {
    "study_id": "AMD-ADMIN-POC-001",
    "design": "single_case_longitudinal_proof_of_concept",
    "site": {
      "site_id": "SITE-A",
      "site_type": "tertiary_center",
      "country": "CN",
      "region": "South China"
    },
    "disease_area": "Age-related macular degeneration",
    "time_horizon_days": 90
  },

  "patient": {
    "subject_id": "Subject-001",
    "deid": {
      "method": "Local IRB SOP",
      "date_shift_days": 14
    },
    "demographics": {
      "age_years": 72,
      "sex": "female"
    }
  },

  "encounters": [
    {
      "encounter_id": "ENC-001",
      "encounter_date": "2025-01-05",
      "encounter_type": "initial_diagnosis",
      "care_setting": "outpatient",

      "source_documents": [
        {
          "doc_id": "DOC-OPD-001",
          "doc_type": "outpatient_note",
          "format": "pdf",
          "deidentified": true,
          "ocr": {
            "performed": true,
            "engine": "Tesseract",
            "confidence_mean": 0.96
          }
        },
        {
          "doc_id": "DOC-OCT-001",
          "doc_type": "oct_summary",
          "format": "pdf",
          "deidentified": true,
          "ocr": {
            "performed": true,
            "engine": "Tesseract",
            "confidence_mean": 0.94
          }
        }
      ],

      "clinical": {
        "diagnoses": [
          {
            "name": "neovascular age-related macular degeneration",
            "icd10": "H35.32",
            "laterality": "right",
            "certainty": "confirmed"
          }
        ],
        "procedures": [],
        "medications": [],
        "imaging": [
          {
            "modality": "OCT",
            "key_findings": [
              "subretinal fluid",
              "retinal pigment epithelium elevation"
            ],
            "quantitative_metrics": {
              "central_retinal_thickness_um": 412
            }
          }
        ],
        "clinician_free_text_summary": "Findings consistent with neovascular AMD in the right eye."
      },

      "administrative": {
        "coding": {
          "icd10_codes": [
            {
              "code": "H35.32",
              "description": "Exudative age-related macular degeneration",
              "source": "llm_extracted",
              "confidence": 0.97
            }
          ],
          "cpt_codes": []
        },
        "billing": {
          "claim_id": "CLM-001",
          "total_charge_amount": {
            "amount": 380.0,
            "currency": "CNY"
          },
          "allowed_amount": {
            "amount": 360.0,
            "currency": "CNY"
          },
          "paid_amount": {
            "amount": 360.0,
            "currency": "CNY"
          },
          "denial": {
            "denied": false,
            "denial_reason": null,
            "denial_code": null
          }
        },
        "payer": {
          "payer_type": "public",
          "plan_name": "Urban Employee Medical Insurance"
        }
      },

      "validation": {
        "logical_consistency": {
          "passed": true,
          "rules_checked": [
            "DX_PRESENT_BEFORE_TREATMENT"
          ]
        },
        "coding_compliance": {
          "icd10_passed": true,
          "cpt_passed": true,
          "guidelines_version": "ICD10-CN-2024"
        },
        "reimbursement_eligibility": {
          "eligible": true,
          "payer_ruleset": "CN_PUBLIC_OPH_2024"
        },
        "issues": []
      },

      "timing": {
        "manual_documentation_minutes": 28.0,
        "automated_minutes": 3.6,
        "measurement_protocol": {
          "manual_measured_by": "research_assistant",
          "manual_method": "stopwatch",
          "automated_method": "pipeline_logs",
          "n_timed_events": 1
        }
      },

      "economics": {
        "labor_cost": {
          "currency": "CNY",
          "hourly_rate": 120.0,
          "source": "institutional_standard"
        },
        "savings": {
          "per_visit_saving": {
            "amount": 49.0,
            "currency": "CNY"
          },
          "annual_savings_projection": {
            "assumed_visits_per_year": 8,
            "projected_savings": {
              "amount": 392.0,
              "currency": "CNY"
            },
            "assumptions": [
              "Stable staffing cost",
              "Typical anti-VEGF treatment frequency"
            ]
          },
          "calculation_notes": "Savings computed from documentation time reduction multiplied by hourly labor rate."
        }
      },

      "audit": {
        "report_generated": true,
        "physician_review": {
          "reviewed": true,
          "co_signed": true,
          "review_time_minutes": 1.2
        },
        "explainability": {
          "evidence_spans": [
            {
              "doc_id": "DOC-OPD-001",
              "page": 2,
              "span_text": "Diagnosis: wet AMD, right eye."
            }
          ],
          "reasoning_trace_available": true
        }
      }
    },

    {
      "encounter_id": "ENC-002",
      "encounter_date": "2025-02-02",
      "encounter_type": "anti_vegf_injection",
      "care_setting": "day_surgery",

      "source_documents": [
        {
          "doc_id": "DOC-OP-001",
          "doc_type": "operative_report",
          "format": "pdf",
          "deidentified": true,
          "ocr": {
            "performed": true,
            "engine": "Tesseract",
            "confidence_mean": 0.95
          }
        },
        {
          "doc_id": "DOC-BILL-001",
          "doc_type": "billing_statement",
          "format": "pdf",
          "deidentified": true,
          "ocr": {
            "performed": true,
            "engine": "Tesseract",
            "confidence_mean": 0.98
          }
        }
      ],

      "clinical": {
        "diagnoses": [
          {
            "name": "neovascular age-related macular degeneration",
            "icd10": "H35.32",
            "laterality": "right",
            "certainty": "confirmed"
          }
        ],
        "procedures": [
          {
            "name": "intravitreal injection",
            "cpt": "67028",
            "laterality": "right",
            "performed": true
          }
        ],
        "medications": [
          {
            "name": "anti-VEGF",
            "generic_name": "ranibizumab",
            "dose": "0.5 mg",
            "route": "intravitreal",
            "frequency": "once"
          }
        ],
        "imaging": [],
        "clinician_free_text_summary": "Uncomplicated intravitreal anti-VEGF injection performed."
      },

      "administrative": {
        "coding": {
          "icd10_codes": [
            {
              "code": "H35.32",
              "description": "Exudative age-related macular degeneration",
              "source": "llm_extracted",
              "confidence": 0.98
            }
          ],
          "cpt_codes": [
            {
              "code": "67028",
              "description": "Intravitreal injection of a pharmacologic agent",
              "source": "rule_mapped",
              "confidence": 0.99
            }
          ]
        },
        "billing": {
          "claim_id": "CLM-002",
          "total_charge_amount": {
            "amount": 520.0,
            "currency": "CNY"
          },
          "allowed_amount": {
            "amount": 500.0,
            "currency": "CNY"
          },
          "paid_amount": {
            "amount": 500.0,
            "currency": "CNY"
          },
          "denial": {
            "denied": false,
            "denial_reason": null,
            "denial_code": null
          }
        },
        "payer": {
          "payer_type": "public",
          "plan_name": "Urban Employee Medical Insurance"
        }
      },

      "validation": {
        "logical_consistency": {
          "passed": true,
          "rules_checked": [
            "DX_MATCHES_PROCEDURE",
            "LATERALITY_CONSISTENT"
          ]
        },
        "coding_compliance": {
          "icd10_passed": true,
          "cpt_passed": true,
          "guidelines_version": "CPT-2024"
        },
        "reimbursement_eligibility": {
          "eligible": true,
          "payer_ruleset": "CN_PUBLIC_OPH_2024"
        },
        "issues": []
      },

      "timing": {
        "manual_documentation_minutes": 22.0,
        "automated_minutes": 3.1,
        "measurement_protocol": {
          "manual_measured_by": "research_assistant",
          "manual_method": "stopwatch",
          "automated_method": "pipeline_logs",
          "n_timed_events": 1
        }
      },

      "economics": {
        "labor_cost": {
          "currency": "CNY",
          "hourly_rate": 120.0,
          "source": "institutional_standard"
        },
        "savings": {
          "per_visit_saving": {
            "amount": 55.0,
            "currency": "CNY"
          },
          "calculation_notes": "Savings derived from reduced documentation time for treatment encounters."
        }
      },

      "audit": {
        "report_generated": true,
        "physician_review": {
          "reviewed": true,
          "co_signed": true,
          "review_time_minutes": 0.9
        },
        "explainability": {
          "reasoning_trace_available": true
        }
      }
    }
  ],

  "provenance": {
    "pipeline": {
      "ocr": {
        "name": "Tesseract",
        "version": "5.3.0"
      },
      "llm_extractor": {
        "name": "Domain-adapted LLM",
        "version": "v1.2"
      },
      "neuro_symbolic_validator": {
        "name": "Logic Tensor Network",
        "version": "v0.9"
      },
      "output_generator": {
        "name": "Structured JSON Exporter",
        "version": "v1.0"
      }
    },
    "models": {
      "llm_name": "GPT-derived medical LLM",
      "llm_version": "2025-01",
      "embedding_model": "text-embedding-model",
      "rag_enabled": true,
      "reasoner": "Logic Tensor Network"
    },
    "timestamps": {
      "generated_at_utc": "2025-02-03T08:30:00Z",
      "source_data_range": {
        "start_date": "2025-01-01",
        "end_date": "2025-02-02"
      }
    }
  }
}
