# Supplementary material for: Explainable multimodal AI and neuro-symbolic clinical decision support system for chronic eye disease management: a digital health implementation study
Source: Front Digit Health. 2026 Jul 9;8:1836890. doi: 10.3389/fdgth.2026.1836890 (PMC13391815; doi:10.3389/fdgth.2026.1836890)
Supplement: Supplementary file 1 [file Datasheet1.zip › Supplementary File S3.json]

A. De-identified Input Prompt (Domain-Adapted Model)

Prompt (de-identified):

You are an AI system assisting with administrative documentation in ophthalmology.
Given the following de-identified clinical and billing text, extract all relevant
clinical and administrative information and return a structured JSON output
conforming to the study schema.

Clinical note:
"Patient presents with decreased vision in the right eye. OCT shows subretinal
fluid consistent with neovascular AMD. Intravitreal anti-VEGF injection was
performed in the right eye without complications."

Billing text:
"Diagnosis: Exudative age-related macular degeneration, right eye.
Procedure: Intravitreal injection of pharmacologic agent.
Billing codes to be assigned according to ICD-10 and CPT standards."

Ensure laterality consistency, coding validity, and reimbursement eligibility.

B. Output from the Domain-Adapted Neuro-Symbolic + LLM Framework

Structured JSON Output:

{
  "encounter_type": "anti_vegf_injection",
  "clinical": {
    "diagnoses": [
      {
        "name": "neovascular age-related macular degeneration",
        "icd10": "H35.32",
        "laterality": "right",
        "certainty": "confirmed"
      }
    ],
    "procedures": [
      {
        "name": "intravitreal injection",
        "cpt": "67028",
        "laterality": "right",
        "performed": true
      }
    ],
    "imaging": [
      {
        "modality": "OCT",
        "key_findings": [
          "subretinal fluid"
        ]
      }
    ]
  },
  "administrative": {
    "coding": {
      "icd10_codes": ["H35.32"],
      "cpt_codes": ["67028"]
    }
  },
  "validation": {
    "laterality_consistent": true,
    "coding_compliant": true,
    "reimbursement_eligible": true
  }
}


Notes:

All extracted fields conform to the predefined JSON schema (Supplementary File S1).

Logical consistency (diagnosis–procedure compatibility and laterality alignment) was verified by the neuro-symbolic validation layer.

C. Illustrative Output from a Non-Domain-Adapted LLM (Qualitative Comparison)

Unstructured Output (example):

The patient likely has wet AMD and received an eye injection.
Diagnosis code could be H35.3.
Procedure code might be 67028.
Billing appears appropriate.
